# Supplementary material for: SMART: spatial transcriptomics deconvolution using marker-gene-assisted topic model
Source: Genome Biol. 2024 Dec 2;25:304. doi: 10.1186/s13059-024-03441-1 (PMC11610197; doi:10.1186/s13059-024-03441-1)
Supplement: Supplementary file 2 — Additional file 2: Table S1. Marker genes used in SMART for deconvolution of the MK dataset. [file 13059_2024_3441_MOESM2_ESM.xlsx]

## Sheet: Table S1
Table S1. Marker genes used in SMART for deconvolution of the MK dataset.
	GT marker genes	TMS marker genes	Literature-based marker genes
endothelial cell	aqp1, acta2, ecm1, myl9, myh11, epas1, eng, ptrf, cldn5, ptprb, mmrn2, sparcl1, notch3, col4a2, igf1, lmod1, plvap, pdgfrb, slc9a3r2, cdh5, esam, gja4, egfl7, shank3, klf2, crispld2, eltd1, ldb2, pecam1, clec14a, calm1, gimap4, flt1, prelp, pltp, flt4, stab1, apold1, cd300lg, vtn, cd68, cybb, mxd1, vwf, sele, ms4a6b, il2rb, stab2	ox18, kdr, clec14a, cd300lg, mmrn2, cdh5, ldb2, egfl7, pecam1, apold1, ptprb, flt1, tie1, gimap4, eltd1, cd34, palmd, eng, gpihbp1, ehd3, gja4, emcn, sox17, podxl, ccdc80, fabp4, ramp3, f8, btnl9, nrp1, flt4, bambi, sparcl1, epas1, cldn5, tcf4, shank3, cd81	cd34, cdh5, egfl7, ehd3, emcn, eng, esam, flt1, gpihbp1, kdr, ptprb, acta2, atp1b3, cd300lg, clec14a, epas1, f8, gimap4, gja4, ldb2, mmrn2, npdc1, plvap, ramp3, sox17, sox18, sparcl1, tie1, tinagl1
epithelial cell of proximal tubule	aqp1, acta2, ecm1, myl9, myh11, epas1, eng, ptrf, cldn5, ptprb, mmrn2, sparcl1, notch3, col4a2, igf1, lmod1, plvap, pdgfrb, slc9a3r2, cdh5, esam, gja4, egfl7, shank3, klf2, crispld2, eltd1, ldb2, pecam1, clec14a, calm1, gimap4, flt1, prelp, pltp, flt4, stab1, apold1, cd300lg, vtn, cd68, cybb, mxd1, vwf, sele, ms4a6b, il2rb, stab2	pck1, ak4, pdzk1, slc2a2, fmo1, tmem27, glyat, gpx3, maf, cela1, igfbp4, sod3, glul, pth1r, fam151a, napsa, prlr, ace2, hmgcs2, atp2a2, bcl11b, adamts9, stab2, bbox1, cyp2f2, pnliprp1, hdc	ak4, cela1, glyat, pck1, pdzk1, atp2a2, fmo1, glul, gpx3, hmgcs2, igfbp4, maf, napsa, slc2a2, sod3, tmem27
immune cell	aqp1, acta2, ecm1, myl9, myh11, epas1, eng, ptrf, cldn5, ptprb, mmrn2, sparcl1, notch3, col4a2, igf1, lmod1, plvap, pdgfrb, slc9a3r2, cdh5, esam, gja4, egfl7, shank3, klf2, crispld2, eltd1, ldb2, pecam1, clec14a, calm1, gimap4, flt1, prelp, pltp, flt4, stab1, apold1, cd300lg, vtn, cd68, cybb, mxd1, vwf, sele, ms4a6b, il2rb, stab2	ly86, ms4a6b, ccr2, rnase6, cd53, ctss, emr1, ccl6, cybb, il1b, cd37, cx3cr1, coro1a, alox5ap, selplg, laptm5, pld4, cd68, ptprc, lsp1, c1qc, irf8, klra2, c1qb, c1qa, ptpn6, cd44, sdc3, itgax, cd79b, mrc1, serpinf1, cfp, fcgr2b, pltp, tlr7, klrk1, trem2, cd4, csf3r, cd3e, dnase1l3	alox5ap, c1qa, c1qb, c1qc, ccl6, arg2, bcl11b, ccr2, cd22, cd37, cd3e, cd4, cd44, cd68, cd79a, cd79b, cfp, coro1a, csf1r, csf3r, ctss, ctsw, cx3cr1, cxcr6, fcgr2b, il1b, il7r, irf8, itgax, klrk1, laptm5, ly6c2, ly86, mrc1, ms4a1, , ptprc, rnase6, sdc3, stab1, tlr7, tnfrsf13b, txk
collecting duct epithelial cell	aqp1, acta2, ecm1, myl9, myh11, epas1, eng, ptrf, cldn5, ptprb, mmrn2, sparcl1, notch3, col4a2, igf1, lmod1, plvap, pdgfrb, slc9a3r2, cdh5, esam, gja4, egfl7, shank3, klf2, crispld2, eltd1, ldb2, pecam1, clec14a, calm1, gimap4, flt1, prelp, pltp, flt4, stab1, apold1, cd300lg, vtn, cd68, cybb, mxd1, vwf, sele, ms4a6b, il2rb, stab2	kcne1, aqp2, cd8a, spp1, krt8, wdr72, dcn, notch3, dbpht2, cel, txk, s100a14, crispld2	kcnj1, aqp2, cav1, kcne1, krt8
distal convoluted tubule epithelial cell	aqp1, acta2, ecm1, myl9, myh11, epas1, eng, ptrf, cldn5, ptprb, mmrn2, sparcl1, notch3, col4a2, igf1, lmod1, plvap, pdgfrb, slc9a3r2, cdh5, esam, gja4, egfl7, shank3, klf2, crispld2, eltd1, ldb2, pecam1, clec14a, calm1, gimap4, flt1, prelp, pltp, flt4, stab1, apold1, cd300lg, vtn, cd68, cybb, mxd1, vwf, sele, ms4a6b, il2rb, stab2	clu, aebp1, ppp1r1a, scg5, gas1, igf1, gulo, scara5	aebp1, clu, scnn1a
loop of Henle epithelial cell	aqp1, acta2, ecm1, myl9, myh11, epas1, eng, ptrf, cldn5, ptprb, mmrn2, sparcl1, notch3, col4a2, igf1, lmod1, plvap, pdgfrb, slc9a3r2, cdh5, esam, gja4, egfl7, shank3, klf2, crispld2, eltd1, ldb2, pecam1, clec14a, calm1, gimap4, flt1, prelp, pltp, flt4, stab1, apold1, cd300lg, vtn, cd68, cybb, mxd1, vwf, sele, ms4a6b, il2rb, stab2	ppp1r1a, nudt4, tspan8, krt7, atp1b1, esam, reln, kng1, dsg2, prss53, pappa2, chgb, ptprn2	dcdc2a, mme, tspan8, dag1, mal, nudt4, ppp1r1a
pericyte	aqp1, acta2, ecm1, myl9, myh11, epas1, eng, ptrf, cldn5, ptprb, mmrn2, sparcl1, notch3, col4a2, igf1, lmod1, plvap, pdgfrb, slc9a3r2, cdh5, esam, gja4, egfl7, shank3, klf2, crispld2, eltd1, ldb2, pecam1, clec14a, calm1, gimap4, flt1, prelp, pltp, flt4, stab1, apold1, cd300lg, vtn, cd68, cybb, mxd1, vwf, sele, ms4a6b, il2rb, stab2	NA	notch3, pdgfra, pdgfrb
podocyte	aqp1, acta2, ecm1, myl9, myh11, epas1, eng, ptrf, cldn5, ptprb, mmrn2, sparcl1, notch3, col4a2, igf1, lmod1, plvap, pdgfrb, slc9a3r2, cdh5, esam, gja4, egfl7, shank3, klf2, crispld2, eltd1, ldb2, pecam1, clec14a, calm1, gimap4, flt1, prelp, pltp, flt4, stab1, apold1, cd300lg, vtn, cd68, cybb, mxd1, vwf, sele, ms4a6b, il2rb, stab2	foxc1, ptrf, wt1, cpe, arg2, aplp1, dag1, dcdc2a, igfbp6, loxl1, synpo, serping1, pdgfrb, ogn, atp1b3, npdc1, bgn, ptgis, tcf21, calm1, lmod1, col1a2, mxra8, des, gpr182, cnksr3, myl9, col4a1, col4a2, krt19, actn4	actn4, foxc1, gsn, synpo, tcf21, tspan13, wt1, aplp1
