# Supplementary material for: SMART: spatial transcriptomics deconvolution using marker-gene-assisted topic model
Source: Genome Biol. 2024 Dec 2;25:304. doi: 10.1186/s13059-024-03441-1 (PMC11610197; doi:10.1186/s13059-024-03441-1)
Supplement: Supplementary file 3 — Additional file 3: Table S2. Marker genes used in SMART for deconvolution of the NSCLC dataset. [file 13059_2024_3441_MOESM3_ESM.xlsx]

## Sheet: Table S2
Table S2. Marker genes used in SMART for deconvolution of the NSCLC dataset.
	Marker genes
B	MZB1, IGHM, XBP1, CD79A, CD38, IRF4, TNFRSF13B, MS4A1, ST6GAL1, LPAR5, P2RX5, CD27
DC	CIITA, CSF2RA
endothelial	VWF, INSR, RGCC, SPARCL1, MGP, PECAM1, COL4A1, CLEC14A, GPX3, COL4A2, FLT1, ESAM, KLF2, RAMP2, KDR, FOXF1, FZD4, ACVRL1, CD34, ENG, ITGA1, TIE1, CDH5, ACKR1
epithelial	DMBT1, LTF, CXCL2, ITGB6, LAMP3, KRT7, PIGR, CXCL3, AQP3, C11orf96, SERPINA3, SCGB3A1, CLU, CXCL17, CEACAM6, EFNA1, ICAM1, CXCL1, SLPI, CHGA, EPCAM, FABP5, IFIT1, IFITM3, KRT18, KRT19, KRT5, KRT8, PRSS2, XBP1
fibroblast	COL3A1, COL6A3, FN1, COL1A1, COL1A2, DCN, LUM, THBS2, TAGLN, PDGFRB, MEG3, RARRES2, PDGFRA, CDH11, COL5A1, COL5A2, COL6A2, COL6A1, IL1R1, BGN, TPM2, THBS1, CALD1, COL16A1, MMP1, MT2A, MXRA8
macrophage	SPP1, GPNMB, FCER1G, CCL18, LAIR1
monocyte	TLR2, SAT1, TNFRSF1B, S100A9, CD14, FCGR3A
neutrophil	CXCL8, MZT2A, IL1RN, IL1R2, CCL4L2, HCAR2, CCL3L3, IL1B, CCL4, CCL3, CSF3R, NPPC, FFAR2, SOD2, HCAR3, CXCR2, CXCR1, FPR1, HCK, IL1RAP, KRT16, CLEC4E, ADGRG3
T	IL7R, PTPRC, CD2, CCL5, IL32, FYB1, BTG1, CD52, PTPRCAP, CXCR4, ITK, CD8A, ITGAL, CD48, STAT4, IL16, IL2RG, GZMA, KLRK1, CD3E, CD3G, CTLA4, RAC2, CD44
tumor	SOX4, MECOM, STMN1, CD24, FZD5, FGFR1, DNMT3A, EZH2, HSP90AB1, AGR2, CLDN4, DNMT1, FGF9, H4C3, ALCAM, MIF, NDRG1, AKT1, ESR1, WNT7A, PTGES3, VEGFA, FGF18, HSP90AA1, SLC2A1, NOTCH3, CENPF, DDR1, SMARCB1
	Marker genes
CD4 T	CD44, SELL
CD8 T	CD8A, KLRK1, RUNX3, ITGAE
T reg	SPOCK2, MX1, RORA, RAC2, TIGIT
	Marker genes
macrophage	SPP1, GLUL, CCL18, SERPINA1, MMP12
mDC	IL10RA, DUSP1, GPR183, CLEC7A, ZFP36, RGS2, MRC1, FGR
pDC	IL2RA, CD37, CFD, IL18
