# Supplementary material for: SMART: spatial transcriptomics deconvolution using marker-gene-assisted topic model
Source: Genome Biol. 2024 Dec 2;25:304. doi: 10.1186/s13059-024-03441-1 (PMC11610197; doi:10.1186/s13059-024-03441-1)
Supplement: Supplementary file 4 — Additional file 4: Table S3. Marker genes used in SMART for deconvolution of the MPOA dataset. [file 13059_2024_3441_MOESM4_ESM.xlsx]

## Sheet: Table S3
Table S3. Marker genes used in SMART for deconvolution of the MPOA dataset.
	Marker genes
Astrocyte	Aldh1l1, Cxcl14, Pou3f2, Tiparp
Endothelial	Slco1a4, Ndnf, Sema3c, Igf1r, Cdkn1a, Ace2, Lepr
Ependymal	Cd24a, Cckbr, Baiap2, Tmem108, Greb1, Gem, Gbx2, Grpr
Excitatory	Cbln1, Slc17a6, Fezf1, Bdnf, Nos1, Cbln2, Onecut2, Galr1, Tacr1, Necab1, Oprl1, Gpr165, Calcr, Trhr, Mc4r, Brs3, Ntsr1, Rxfp1
Inhibitory	Gad1, Slc18a2, Esr1, Isl1, Coch, Ar, Irs4, Gabra1, Htr2c, Crhr1, Dgkk, Oprd1, Gda, Amigo2, Pgr, Npy2r, Syt4, Pnoc, Scgn, Oprk1, Synpr, Arhgap36, Pak3, Serpinb1b, Oxtr
Microglia	Selplg, Rgs2, Slc15a3
OD Immature	Pdgfra, Traf4, Cspg5, Mki67
OD Mature	Ermn, Opalin, Sgk1, Ttyh2, Ndrg1, Sema4d
Pericytes	Myh11, Npy1r, Serpine1
