# Supplementary material for: SMART: spatial transcriptomics deconvolution using marker-gene-assisted topic model
Source: Genome Biol. 2024 Dec 2;25:304. doi: 10.1186/s13059-024-03441-1 (PMC11610197; doi:10.1186/s13059-024-03441-1)
Supplement: Supplementary file 5 — Additional file 5: Table S4. Top 10 SMART-predicted cell type-specific genes in the MK dataset using different sets of marker genes and their overlap with marker genes. [file 13059_2024_3441_MOESM5_ESM.xlsx]

## Sheet: Table S4
Table S4. SMART-predicted top 10 cell type-specific genes in the MK dataset using GT marker genes (left), TMS marker genes (middle), and literature-based (LB) marker genes (right). Genes used as the marker genes in each set were labeled as “Y”. Marker genes that were shared with at least one other marker gene set were also labeled with an “s”.
	Top 10 genes using GT marker genes		Top 10 genes using TMS marker genes		Top 10 genes using LB marker genes
CellType	Gene	Is marker?	Gene	Is marker?	Gene	Is marker?
endothelial cell	atp1b1		aqp1		plvap	Y (s)
	aqp1	Y	epas1	Y (s)	epas1	Y (s)
	plvap	Y (s)	plvap		eng	Y (s)
	epas1	Y (s)	eng	Y (s)	ptprb	Y (s)
	eng	Y (s)	dag1		aqp1
	ptprb	Y (s)	ptprb	Y (s)	sparc
	hnf1b		nrp1	Y	gnai2
	ecm1	Y	sparc		esam	Y (s)
	col4a2	Y	cd81	Y	pdgfrb
	slc9a3r2	Y	gnai2		kdr	Y (s)
epithelial cell of proximal tubule	gpx3	Y (s)	gpx3	Y (s)	gpx3	Y (s)
	napsa	Y (s)	pck1	Y (s)	napsa	Y (s)
	pck1	Y (s)	pdzk1	Y (s)	pck1	Y (s)
	pdzk1	Y (s)	sod3	Y (s)	pdzk1	Y (s)
	sod3	Y (s)	pth1r	Y (s)	pth1r
	pth1r	Y (s)	napsa	Y (s)	atp1b1
	atp2a2	Y (s)	glul	Y (s)	atp2a2	Y (s)
	glul	Y (s)	atp2a2	Y (s)	sod3	Y (s)
	hnf1b	Y	tmem27	Y (s)	tmem27	Y (s)
	tmem27	Y (s)	prlr	Y (s)	prlr
immune cell	gnai2	Y	h2.ab1		csf1r	Y
	col1a2	Y	sdc3	Y (s)	h2.ab1
	h2.ab1	Y	laptm5	Y (s)	sdc3	Y (s)
	oat		ctss	Y (s)	laptm5	Y (s)
	serping1	Y	lsp1	Y	ctss	Y (s)
	sdc3	Y (s)	alox5ap	Y (s)	alox5ap	Y (s)
	krt8		gnai2		gnai2
	gsn	Y	c1qb	Y (s)	ly6c2	Y (s)
	laptm5	Y (s)	emr1	Y	tnfrsf13b	Y
	ctss	Y (s)	ptpn6	Y (s)	mxd1	Y
collecting duct epithelial cell	kcnj1	Y (s)	spp1	Y	atp1b1
	actn4		aqp2	Y (s)	kcnj1	Y (s)
	mal	Y	wdr72	Y (s)	aqp2	Y (s)
	cdh1	Y	scnn1a		spp1
	pcolce	Y	krt8	Y (s)	pdgfra
	oat		notch3	Y	cdh1
	scnn1a	Y	dag1		aebp1
	aqp2	Y (s)	crispld2	Y	krt8	Y (s)
	pdgfra	Y	cav1		oat
	wdr72	Y (s)	mal		hnf1b
distal convoluted tubule epithelial cell	clu	Y (s)	atp1b1		clu	Y (s)
	aebp1	Y (s)	clu	Y (s)	spp1
	sdpr	Y	aebp1	Y (s)	igj
	krt18	Y	gas1	Y	myh11
	krt19	Y	scnn1a		scnn1a	Y
	krt5	Y	igf1	Y	col1a2
	krt8	Y	sdpr		serping1
	pappa2	Y	scg5	Y	sparc
	cyp2f2	Y	sfrp5		krt19
	tm4sf1		kng1		myl9
loop of Henle epithelial cell	atp1b1	Y (s)	atp1b1	Y (s)	atp1b1
	nudt4	Y (s)	nudt4	Y (s)	nudt4	Y (s)
	ppp1r1a	Y (s)	ppp1r1a	Y (s)	ppp1r1a	Y (s)
	spp1		kcnj1		dag1	Y
	epcam		oat		mal	Y
	atp2a2		epcam		epcam
	cd81	Y	mal		aqp1
	crip2	Y	cdh1		oat
	gas1		aqp1		spp1
	atp1b3		hnf1b		cdh1
podocyte	sparc	Y	actn4	Y (s)	actn4	Y (s)
	col4a1	Y (s)	col4a1	Y (s)	podxl
	nrp1	Y	col4a2	Y	foxc1	Y (s)
	actn4	Y (s)	col1a2	Y	synpo	Y (s)
	podxl	Y	calm1	Y	tcf21	Y (s)
	kdr	Y	pdgfrb	Y	sparc
	ehd3	Y	serping1	Y	nrp1
	synpo	Y (s)	foxc1	Y (s)	tspan13	Y
	sfrp2	Y	ptrf	Y	spp1
	aplp1	Y (s)	myl9	Y	slc9a3r2
pericyte	dag1	Y	NA		aqp1
	oat	Y			sod3
	foxc1	Y			oat
	tinagl1	Y			hnf1b
	tspan8	Y			ecm1
	epcam	Y			glul
	dnajc7				col4a1
	cldn3				sparc
	cpe	Y			cd81
	dsg2				gnai2
